# Supplementary material for: Quantum Calculations of VX Ammonolysis and Hydrolysis Pathways via Hydrated Lithium Nitride
Source: Int J Mol Sci. 2021 Aug 11;22(16):8653. doi: 10.3390/ijms22168653 (PMC8395404; doi:10.3390/ijms22168653)
Supplement: Supplementary file 1 [file ijms-22-08653-s001.zip]

Archive with 1 entries (1 files):
- ijms-1280062-supplementary.pdf
